# Supplementary material for: Anabaenopeptins: What We Know So Far
Source: Toxins (Basel). 2021 Jul 27;13(8):522. doi: 10.3390/toxins13080522 (PMC8402340; doi:10.3390/toxins13080522)
Supplement: Supplementary file 1 [file toxins-13-00522-s001.zip]

Archive with 1 entries (1 files):
- toxins-1182298-supplementary.pdf
